# Supplementary material for: Root-Specific Expression of a Jacalin Lectin Family Protein Gene Requires a Transposable Element Sequence in the Promoter
Source: Genes (Basel). 2018 Nov 13;9(11):550. doi: 10.3390/genes9110550 (PMC6266147; doi:10.3390/genes9110550)
Supplement: Supplementary file 1 [file genes-09-00550-s001.zip]

Archive with 3 entries (2 files):
- genes-381806-supplementary/
- genes-381806-supplementary/genes-381806-Supplementary-Figures-final.pdf
- genes-381806-supplementary/genes-381806-Supplementary-Tables.pdf
